# Supplementary material for: When Data Sharing Gets Close to 100%: What Human Paleogenetics Can Teach the Open Science Movement
Source: PLoS One. 2015 Mar 23;10(3):e0121409. doi: 10.1371/journal.pone.0121409 (PMC4370607; doi:10.1371/journal.pone.0121409)
Supplement: S1 Dataset — Na = information not available. (XLSX) [file pone.0121409.s001.xlsx]

## Sheet: Data
ARTICLE INFORMATION								EXPERIMENTAL PROCEDURE				TYPE OF DATA			SPECIES			ACCOMPANYING INFORMATION		MTDNA DATA															Y CHROMOSOME DATA										AUTOSOMAL/X CHROMOSOMAL DATA
																				Hypervariable region 1 and/or 2				Coding region/complete sequences					Coding region SNPs				Sharing status of the complete dataset		Microsatellites				SNPs				Sharing status of the complete dataset		Microsatellites				SNPs
PMID	DOI	Title	Year of publication	Month of publication	N° of authors	Journal	Journal's sharing policy (mandatory)	Number of laboratories	Number of replicates1	Total number of samples tested	Tissues collected	mtDNA	Y chromosome	autosomal loci	H. sapiens	H. neandertalensis	"H. denisovensis"	Geographic origin	Datation	Sample size	region/s	Data availability	Sharing way	Sample size	region/s	Number of base pairs (bp)	Data availability	Sharing way	Sample size	Number of loci	Data availability	Sharing way	Possibility to reconstruct compound haplotypes	Availability	Sample size	Number of loci	Data availability	Sharing way	Sample size	Number of loci	Data availability	Sharing way	Possibility to reconstruct compound haplotypes	Availability	Sample size	Number of loci	Data availability	Sharing way	Sample size
16917897	10.1002/ajhb.20535	Ancient mitochondrial DNA from Malaysian hair samples: some indications of Southeast Asian population movements.	2006	September	3	Am J Hum Biol	No policy	1	2	2	Hair	X			X			Yes	Yes	2	HVR1	Shared	Body text						2	1	Shared	Body text	Yes	Shared
8755923		The retrieval of ancient human DNA sequences.	1996	August	4	Am J Hum Genet	Strong policy	1	2	10	Soft Tissue	X			X			Yes	Yes	3	HVR1	Shared	Body text						3	4	Shared	Body text	Yes	Shared
15015132	10.1086/383284	The Etruscans: a population-genetic study.	2004	April	13	Am J Hum Genet	Strong policy	2	2 (n=3)	80	Bones	X			X			Yes	Yes	28	HVR1	Shared	Body text						28	1	Shared	Body text	Yes	Shared
8296875	10.1002/ajpa.1330920405	Ancient DNA from a pre-Columbian Amerindian population.	1993	December	2	Am J Phys Anthropol	Weak policy	1	1	50	NA	X			X			Yes	Yes										50	4	Shared	Body text		Shared
8779335	10.1002/(SICI)1096-8644(199604)99:4<507::AID-AJPA1>3.0.CO;2-R	Ancient DNA Analysis of Fremont Amerindians of the Great Salt Lake Wetlands	1996	April	3	Am J Phys Anthropol	Weak policy	1	1	47	Bones	X			X			Yes	Yes										43	4	Shared	Body text		Shared
10954622	10.1002/1096-8644(200009)113:1<85::AID-AJPA8>3.0.CO;2-1	Context of maternal lineages in the Greater Southwest.	2000	September	4	Am J Phys Anthropol	Weak policy	1	1	32	Soft Tissue, Bones	X			X			Yes	No										27	4	Shared	Body text		Shared
10618586	10.1002/(SICI)1096-8644(200001)111:1<5::AID-AJPA2>3.0.CO;2-3	Ancient DNA analysis of human populations.	2000	January	2	Am J Phys Anthropol	Weak policy	1	1	5	Bones	X			X			Yes	Yes	5	HVR1	Shared	Body text						5	7	Shared	Body text	Yes	Shared
11596002	10.1002/ajpa.1118	Founding Amerindian mitochondrial DNA lineages in ancient Maya from Xcaret, Quintana Roo.	2001	November	4	Am J Phys Anthropol	Weak policy	1	1	28	Bones	X			X			Yes	Yes										25	4	Shared	Body text		Shared
11309745		Ancient mitochondrial DNA evidence for prehistoric population movement: the Numic expansion.	2001	May	2	Am J Phys Anthropol	Weak policy	1	2	48	Bones	X			X			Yes	Yes										48	6	Shared	Body text		Shared
12740952	10.1002/ajpa.10236	Mitochondrial DNA from pre-Columbian Ciboneys from Cuba and the prehistoric colonization of the Caribbean.	2003	June	5	Am J Phys Anthropol	Weak policy	2	2 (n=1)	47	Teeth	X			X			Yes	Yes	15	HVR1	Shared	Body text						15	4	Shared	Body text		Shared
15022364	10.1002/ajpa.10337	Early population differentiation in extinct aborigines from Tierra del Fuego-Patagonia: ancient mtDNA sequences and Y-chromosome STR characterization.	2004	April	7	Am J Phys Anthropol	Weak policy	3	2	60	Teeth	X	X		X			Yes	Yes	24	HVR1	Shared	Body text						24	4	Shared	Body text	Yes	Shared	20	10	Shared	Body text	20	1	Shared	Body text	Yes	Shared
15022363	10.1002/ajpa.10323	Genetic analysis and ethnic affinities from two Scytho-Siberian skeletons.	2004	April	5	Am J Phys Anthropol	Weak policy	1	3	2	Bones	X		X	X			Yes	Yes	2	HVR1	Shared	Body text											Shared											2	9	Shared	Body text
15756672	10.1002/ajpa.20257	Ancient DNA analysis of human neolithic remains found in northeastern Siberia.	2005	April	5	Am J Phys Anthropol	Weak policy	1	3	1	Bones	X		X	X			Yes	Yes	1	HVR1	Shared	Body text											Shared											1	9	Shared	Body text
15503344	10.1002/ajpa.10438	Microevolution in prehistoric Andean populations: chronologic mtDNA variation in the desert valleys of northern Chile.	2005	June	5	Am J Phys Anthropol	Weak policy	1	1	83	Bones	X			X			Yes	Yes	30	HVR1	Shared	Body text						61	4	Shared	Body text	Yes	Shared
16596603	10.1002/ajpa.20411	Brief communication: identification of the authentic ancient DNA sequence in a human bone contaminated with modern DNA.	2006	November	4	Am J Phys Anthropol	Weak policy	1	4	2	Bones	X			X			Yes	Yes	2	HVR1	Shared	Body text											Shared
16485299	10.1002/ajpa.20408	Mitochondrial DNA analysis of ancient Peruvian highlanders.	2006	September	4	Am J Phys Anthropol	Weak policy	2	2	57	Teeth	X			X			Yes	Yes	35	HVR1 & 2	Shared	Body text						35	6	Shared	Body text	Yes	Shared
16425179	10.1002/ajpa.20375	Insights into the "isolation" of the Basques: mtDNA lineages from the historical site of Aldaieta (6th-7th centuries AD).	2006	July	7	Am J Phys Anthropol	Weak policy	2	2 (n=9)	65	Teeth	X			X			Yes	Yes	56	HVR1	Shared	Body text						56	2	Shared	Body text	Yes	Shared
16342258	10.1002/ajpa.20314	Molecular characterization of a pre-Columbian mummy and in situ coprolite.	2006	April	5	Am J Phys Anthropol	Weak policy	2	3	1	Bones	X			X			Yes	Yes	1	HVR1 & 2	Shared	Body text						1	5	Shared	Body text	Yes	Shared
16323184	10.1002/ajpa.20247	Population affinities of Neolithic Siberians: a snapshot from prehistoric Lake Baikal.	2006	March	5	Am J Phys Anthropol	Weak policy	1	2	82	Bones	X			X			Yes	Yes	27	HVR1	Shared	Body text						70	8	Shared	Body text	Yes	Shared
17205549	10.1002/ajpa.20536	A preliminary analysis of the DNA and diet of the extinct Beothuk: a systematic approach to ancient human DNA.	2007	April	10	Am J Phys Anthropol	Weak policy	2	2 (n=1)	2	Teeth	X	X		X			Yes	Yes	2	HVR1	Shared	Body text						2	1	Shared	Body text	Yes	Shared					1	1	Shared	Body text		Shared
16634045	10.1002/ajpa.20450	Molecular genetic analysis of Wanggu remains, Inner Mongolia, China.	2007	February	7	Am J Phys Anthropol	Weak policy	1	2	16	Teeth	X			X			Yes	Yes	12	HVR1	Shared	Body text						12	5	Shared	Body text	Yes	Shared
17632796	10.1002/ajpa.20685	Molecular genetic analysis of remains from Lamadong cemetery, Liaoning, China	2007	November	8	Am J Phys Anthropol	Weak policy	1	2	24	Teeth, Bones	X			X			Yes	Yes	17	HVR1	Shared	Body text						17	7	Shared	Body text	Yes	Shared
17506489	10.1002/ajpa.20623	Tracing the genetic history of the Chinese people: mitochondrial DNA analysis of aneolithic population from the Lajia site	2007	August	6	Am J Phys Anthropol	Weak policy	1	3	16	Teeth	X			X			Yes	Yes	14	HVR1	Shared	Body text						14	7	Shared	Body text	Yes	Shared
19294741	10.1002/ajpa.21037	Genetic continuity after the collapse of the Wari empire: mitochondrial DNA profiles from Wari and post-Wari populations in the ancient Andes.	2009	September	3	Am J Phys Anthropol	Weak policy	1	2	69	Teeth, Bones	X			X			Yes	Yes	24	HVR1	Shared	Body text						24	4	Shared	Body text	Yes	Shared
18951391	doi: 10.1002/ajpa.20923	Mitochondrial DNA analysis of Jomon skeletons from the Funadomari site, Hokkaido, and its implication for the origins of Native American	2009	March	4	Am J Phys Anthropol	Weak policy	1	2	16	Teeth	X			X			Yes	Yes	14	HVR1 & 2	Shared	Body text						14	27	Shared	Body text	Yes	Shared
18661472	10.1002/ajpa.20894	Ancient DNA analysis of human remains from the Upper Capital City of Kublai Khan	2009	January	7	Am J Phys Anthropol	Weak policy	1	2	23	Teeth	X			X			Yes	No	21	HVR1	Shared	Supplementary material/Body text						21	6	Shared	Body text	Yes	Shared
20091844	10.1002/ajpa.21242	A western Eurasian male is found in 2000-year-old elite Xiongnu cemetery in Northeast Mongolia.	2010	July	22	Am J Phys Anthropol	Weak policy	2	2	3	Teeth, Bones	X	X	X	X			Yes	Yes	3	HVR1 & 2	Shared	Body text						3	5	Shared	Body text	Yes	Shared					3	16	Shared	Body text		Shared	3	8	Shared	Body text
20034008	10.1002/ajpa.21237.	Prehistorical East-West admixture of maternal lineages in a 2,500-year-old population in Xinjiang.	2010	June	11	Am J Phys Anthropol	Weak policy	2	2	52	Teeth	X			X			Yes	Yes	35	HVR1	Shared	Primary databases/Body text						35	16	Shared	Body text	Yes	Shared
19918991	10.1002/ajpa.21165	Paleogenetical study of pre-Columbian samples from Pampa Grande (Salta, Argentina)	2010	March	8	Am J Phys Anthropol	Weak policy	2	3	21	Bones	X	X	X	X			Yes	Yes	19	HVR1	Shared	Body text						19	2	Shared	Body text		Shared	10	12	Shared	Body text						Shared	17	9	Shared	Body text
19639639	10.1002/ajpa.21135	Pre-Columbian population dynamics in coastal southern Peru: A diachronic investigation of mtDNA patterns in the Palpa region by ancient DNA analysis	2010	February	5	Am J Phys Anthropol	Weak policy	1	2	217	Teeth, Bones	X			X			Yes	Yes	104	HVR1	Shared	Primary databases/Body text						104	4	Shared	Body text	Yes	Shared
20229501	10.1002/ajpa.21268	Technical note: PCR analysis of minimum target amount of ancient DNA	2010	June	3	Am J Phys Anthropol	Weak policy	1	1	4	Bones			X	X			Yes	Yes																										4	9	Shared	Supplementary material
21990065	10.1002/ajpa.21626	High genetic diversity on a sample of pre-Columbian bone remains from Guane territories in northwestern Colombia	2011	December	6	Am J Phys Anthropol	Weak policy	1	2	17	Bones	X			X			Yes	Yes	17	HVR1	Shared	Body text						17	2	Shared	Body text	Yes	Shared
21959902	10.1002/ajpa.21590	The presence of nuclear families in prehistoric collective burials revisited: the bronze age burial of Montanissell Cave (Spain) in the light of aDNA.	2011	November	9	Am J Phys Anthropol	Weak policy	1	2	8	Teeth, Bones	X			X			Yes	Yes	8	HVR1	Shared	Supplementary material/Body text						8	10	Shared	Body text	Yes	Shared
21953438	10.1002/ajpa.21561	Mitochondrial DNA analysis of Hokkaido Jomon skeletons: remnants of archaic maternal lineages at the southwestern edge of former Beringia.	2011	November	8	Am J Phys Anthropol	Weak policy	1	1	101	Teeth, Bones	X			X			Yes	Yes	54	HVR1 & 2	Shared	Body text						54	21	Shared	Body text	Yes	Shared
21834072	10.1002/ajpa.21557	Brief communication: Conjoined twins at angel mounds? an ancient DNA perspective	2011	September	4	Am J Phys Anthropol	Weak policy	1	2	2	Teeth, Bones	X			X			Yes	Yes	2	HVR1	Shared	Body text											Shared
8779335	10.1002/(SICI)1096-8644(199604)99:4<507::AID-AJPA1>3.0.CO;2-R	Ancient DNA Analysis of Fremont Amerindians of the Great Salt Lake Wetlands	1996	April	3	Am J Phys Anthropol	Weak policy	1	1	47	Bones	X			X			Yes	Yes										43	4	Shared	Body text		Shared
20872743	10.1002/ajpa.21399	Ancient DNA evidence supports the contribution of Di-Qiang people to the han Chinese gene pool	2011	February	9	Am J Phys Anthropol	Weak policy	2	2	46	Teeth, Bones	X	X		X			Yes	Yes	43	HVR1	Shared	Body text						43	8	Shared	Body text	Yes	Shared					12	4	Shared	Body text		Shared
20717990	10.1002/ajpa.21376	News from the west: ancient DNA from a French megalithic burial chamber	2011	January	6	Am J Phys Anthropol	Weak policy	1	2	6	Teeth	X			X			Yes	Yes	3	HVR1	Shared	Primary databases/Supplementary materials/Body text											Shared
20872803	10.1002/ajpa.21398	Human ancient and extant mtDNA from the Gambier Islands (French polynesia): evidence for an early Melanesian maternal contribution and new perspectives into the settlement of easternmost Polynesia	2011	February	8	Am J Phys Anthropol	Weak policy	2	2	7	Bones	X			X			Yes	Yes	7	HVR1 & 2	Shared	Body text											Shared
21302275	10.1002/ajpa.21451	Brief communication: Ancient nuclear DNA and kinship analysis: the case of a medieval burial in San Esteban Church in Cuellar (Segovia, Central Spain)	2011	March	5	Am J Phys Anthropol	Weak policy	1	2	7	Teeth, Bones			X	X			Yes	Yes																										7	9	Shared	Body text
22552938	10.1002/ajpa.22074.	Emerging genetic patterns of the European Neolithic: perspectives from a late Neolithic Bell Beaker burial site in Germany.	2012	August	12	Am J Phys Anthropol	Weak policy	2	2 (n=3)	9	Bones	X	X		X			Yes	Yes	6	HVR1 & 2	Shared	Primary databases/Supplementary materials/Body text						6	11	Shared	Supplementary material	Yes	Shared					2	12	Shared	Body text		Shared
22183740	10.1002/ajpa.21647	Nondestructive sampling of human skeletal remains yields ancient nuclear and mitochondrial DNA.	2012	February	6	Am J Phys Anthropol	Weak policy	3	2 (n=3)	10	Teeth, Bones	X			X			Yes	Yes	9	HVR1	Shared	Body text						9	4	Shared	Body text	Yes	Shared
21596538	10.1016/j.aanat.2011.03.014	Finding the founder of Stockholm - a kinship study based on Y-chromosomal, autosomal and mitochondrial DNA	2012	January	9	Ann Anat	No policy	1	2	3	Teeth	X	X	X	X			Yes	Yes	3	HVR1	Shared	Body text											Shared					3	3	Shared	Body text		Shared					3
16266406	10.1046/j.1529-8817.2005.00170.x	Temporal mitochondrial DNA variation in the Basque Country: influence of post-neolithic events.	2005	November	5	Ann Hum Genet	Weak policy	2	2	76	NA	X			X			Yes	Yes	34	HVR1	Shared	Body text						34	11	Shared	Body text	Yes	Shared
16138912	10.1111/j.1529-8817.2005.00194.x	The genetics of the pre-Roman Iberian Peninsula: a mtDNA study of ancient Iberians.	2005	September	9	Ann Hum Genet	Weak policy	2	2	17	Teeth	X			X			Yes	Yes	17	HVR1	Shared	Supplementary material/Body text						17	5	Shared	Body text	Yes	Shared
19523150	10.1111/j.1469-1809.2009.00520.x	Ancient DNA and family relationships in a Pompeian house	2009	July	5	Ann Hum Genet	Weak policy	1	2	13	Bones	X		X	X			Yes	Yes	12	HVR1	Shared	Supplementary material/Body text						10	6	Shared	Body text	Yes	Shared											11	4	Shared	Body text
21091452	10.1111/j.1469-1809.2010.00620.x	Diachronic investigations of mitochondrial and Y-chromosomal genetic markers in pre-Columbian Andean highlanders from South Peru.	2011	March	8	Ann Hum Genet	Weak policy	1	2	74	Teeth, Bones	X	X		X			Yes	Yes	65	HVR1	Shared	Body text						72	5	Shared	Body text	Yes	Shared					19	6	Shared	Body text		Shared
10816784		Ancient DNA-typing approaches for the determination of kinship in a disturbed collective burial site	2000	March	3	Anthropol Anz	No policy	1	1(n=2)	5	Teeth, bones	X	X	X	X			Yes	Yes	2	HVR1	Shared	Body text											Shared	2	4	Shared	Body text						Shared	2	9	Shared	Body text
22000492	10.1016/j.bcmd.2011.09.006	A search for β thalassemia mutations in 4000 year old ancient DNAs of Minoan Cretans	2012	January	5	Blood Cells Mol Dis	No policy	1	2	49	Teeth			X	X			Yes	Yes
20193133		Mitochondrial DNA analysis of ancient human bones excavated from Nukdo island, S.Korea	2010	February	15	BMB Rep	Strong policy	1	2	25	Bones	X			X			Yes	Yes	25	HVR1 & 2	Shared	Body text						25	12	Shared	Body text	Yes	Shared
20163704	10.1186/1741-7007-8-15	Evidence that a West-East admixed population lived in the Tarim Basin as early as the early Bronze Age	2010	February	13	BMC Biol	Strong policy	2	2	30	Teeth, Bones	X	X		X			Yes	Yes	20	HVR1	Shared	Body text						20	11	Shared	Body text	Yes	Shared					20	5	Shared	Body text		Shared
19108732	10.1186/1471-2148-8-342	Genetic characterization of the ABO blood group in Neandertals	2008	December	7	BMC Evol Biol	Strong policy	2	2	2	Bones	X	X	X		X		Yes	Yes	2	HVR1	Shared	Supplementary material						2	1	Shared	Supplementary material	Yes	Shared					2	1	Shared	Supplementary material		Shared					2
19650893	10.1186/1471-2148-9-181	Demographic history of Canary Islands male gene-pool: replacement of native lineages by European	2009	August	7	BMC Evol Biol	Strong policy	2	2	493	Teeth		X		X			Yes	Yes																				493	16	Shared	Body text		Shared
20100333	10.1186/1471-2148-10-25	Human evolution in Siberia: from frozen bodies to ancient DNA	2010	January	10	BMC Evol Biol	Strong policy	1	1	65	Teeth, Bones	X	X	X	X			Yes	Yes	60	HVR1	Shared	Supplementary material											Shared	33	17	Shared	Supplementary material	22	13	Shared	Supplementary material	Yes	Shared	65	15	Shared	Supplementary material
19545382	10.1186/1471-2156-10-29	Genotyping human ancient mtDNA control and coding region polymorphisms with a multiplexed Single-Base-Extension assay: the singular maternal history of the Tyrolean Iceman	2009	June	8	BMC Genet	Strong policy	2	2	1	Bones	X			X			Yes	Yes	1	HVR1	Shared	Supplementary material/Body text											Shared
9230299	10.1016/S0092-8674(00)80310-4	Neandertal DNA Sequences and the Origin of Modern Humans	1997	July	6	Cell	Strong policy	1	2	1	Bones	X			X			Yes	Yes	1	HVR1	Shared	Body text											Shared
18692465	10.1016/j.cell.2008.06.021	A complete Neandertal mitochondrial genome sequence determined by high-throughput sequencing	2008	August	25	Cell	Strong policy	1	1	1	Bones	X				X		Yes	Yes					1	Complete sequence	16569 bp	Shared	Primary databases						Shared
10411967		Histological Analysis and Ancient DNA Amplification of Human Bone Remains Found in Caius Iulius Polybius House in Pompeii	1999	September	9	Croat Med J	No policy	1	1	13	NA			X	X			Yes	Yes																										2	1	Shared	Body text
16753548	10.1016/j.cub.2006.05.019	Revisiting Neandertal diversity with a 100,000 year old mtDNA sequence	2006	June	6	Curr Biol	Strong policy	1	1	1	Bones	X				X		Yes	Yes	1	HVR1	Shared	Primary databases/Body text											Shared
16920606	10.1016/j.cub.2006.07.044	Mitochondrial DNA of an Iberian Neandertal suggests a population affinity with other European Neandertals	2006	August	15	Curr Biol	Strong policy	3	3	1	Bones	X				X		Yes	Yes	1	HVR1	Shared	Supplementary material/Body text											Shared
16920607	10.1016/j.cub.2006.07.043	A highly divergent mtDNA sequence in a Neandertal individual from Italy	2006	August	18	Curr Biol	Strong policy	2	2	1	Bones	X				X		Yes	Yes	1	HVR1	Shared	Supplementary material/Body text											Shared
17949978	10.1016/j.cub.2007.10.008	The derived FOXP2 variant of modern humans was shared with Neandertals	2007	November	13	Curr Biol	Strong policy	2	2	2	Bones		X	X		X		Yes	Yes																				2	4	Shared	Supplementary material/Body text		Shared					2
18976917	10.1016/j.cub.2008.09.028	Complete mitochondrial genome sequence of the Tyrolean Iceman	2008	November	11	Curr Biol	Strong policy	1	1	1	Internal organs	X			X			Yes	Yes					1	Complete sequence	16569 bp	Shared	Primary databases						Shared
19781941	10.1016/j.cub.2009.09.017	Ancient DNA reveals lack of continuity between neolithic hunter-gatherers and contemporary Scandinavians	2009	November	11	Curr Biol	Strong policy	1	2	41	Teeth, Bones	X			X			Yes	Yes	22	HVR1	Shared	Supplementary material											Shared
20045327	10.1016/j.cub.2009.11.068	A complete mtDNA genome of an early modern human from Kostenki, Russia	2010	February	7	Curr Biol	Strong policy	1	1	1	Bones	X			X			Yes	Yes					1	Complete sequence	16569 bp	Shared	Primary databases						Shared
22748318	10.1016/j.cub.2012.06.005	Genomic affinities of two 7,000-year-old Iberian hunter-gatherers.	2012	August	13	Curr Biol	Strong policy	2	2	2	Bones	X		X	X			Yes	Yes	2	HVR1	Shared	Supplementary material	1	Complete sequence	16569 bp	Shared	Primary databases					Yes	Shared
10435439	10.1002/(SICI)1522-2683(19990101)20:8<1729::AID-ELPS1729>3.0.CO;2-#	Ethnic affinities of the ancient human Jety-Asar population by mitochondrial DNA analysis.	1999	June	5	Electrophoresis	No policy	1	1	3	Bones	X			X			Yes	Yes	3	HVR1	Shared	Body text						3	7	Shared	Body text	Yes	Shared
10435437		Ancient DNA profiling by megaplex amplications	1999	June	4	Electrophoresis	No policy	1	1	3	Teeth, Bones			X	X			Yes	Yes																										3	9	Shared	Body text
17120261	10.1002/elps.200600331	Usefulness of microchip electrophoresis for the analysis of mitochondrial DNA in forensic and ancient DNA studies.	2006	December	12	Electrophoresis	No policy	1	1	7	Teeth	X			X			No	Yes	7	HVR1	Shared	Body text											Shared
10352937		Reconstruction of a historical genealogy by means of STR analysis and Y-haplotyping of ancient DNA	1999	May	5	Eur J Hum Genet	Strong policy	1	1	8	Bones		X	X	X			Yes	Yes																5	4	Shared	Body text						Shared	8	6	Shared	Body text
14508507	10.1038/sj.ejhg.5201075	Ancient mtDNA analysis and the origin of the Guanches.	2004	February	7	Eur J Hum Genet	Strong policy	2	2 (n=2)	129	Teeth	X			X			Yes	Yes	71	HVR1	Shared	Body text						71	4	Shared	Body text	Yes	Shared
21224890	10.1038/ejhg.2010.230	Mitochondrial analysis of a Byzantine population reveals the differential impact of multiple historical events in South Anatolia	2011	May	6	Eur J Hum Genet	Strong policy	1	2	85	Teeth, Bones	X			X			Yes	Yes	51	HVR1 & 2	Shared	Supplementary material						19	8	Shared	Supplementary material	Yes	Shared
8020619	10.1007/BF01921729	Inter- and intrapopulation studies of ancient humans.	1994	June	4	Experientia	No policy	1	1	14	Bones	X		X	X			Yes	Yes	14	HVR1	Shared	Body text											Shared											6	1	Shared	Body text	15
17070809	10.1016/j.febslet.2006.10.030	Genetic analysis on Tuoba Xianbei remains excavated from Qilang Mountain Cemetery in Qahar Right Wing Middle Banner of Inner Mongolia.	2006	November	5	FEBS Lett	No policy	1	2	18	Bones	X			X			Yes	Yes	16	HVR1	Shared	Body text						16	3	Shared	Body text	Yes	Shared
9230299	10.1016/S0092-8674(00)80310-4	Neandertal DNA Sequences and the Origin of Modern Humans	1997	July	6	Cell	Strong policy	1	2	1	Bones	X			X			Yes	Yes	1	HVR1	Shared	Body text											Shared
15935940	10.1016/j.forsciint.2004.07.001	STR-genotyping from human medieval tooth and bone samples	2005	June	4	Forensic Sci Int	Strong policy	1	2	10	Teeth, bones			X	X			Yes	Yes																										10	9	Shared	Body text
16839727	10.1016/j.forsciint.2006.05.042	STR typing of ancient DNA extracted from hair shafts of Siberian mummies.	2007	March	4	Forensic Sci Int	Strong policy	1	2	12	Hair, Teeth, Bones		X	X	X			Yes	Yes																5	17	Shared	Body text						Shared	6	7	Shared	Body text
16687224	10.1016/j.forsciint.2006.03.020	The last Viking King: a royal maternity case solved by ancient DNA analysis.	2007	February	6	Forensic Sci Int	Strong policy	2	2	2	Teeth	X			X			Yes	Yes	2	HVR1	Shared	Body text						2	1	Shared	Body text	Yes	Shared
17320326	10.1016/j.forsciint.2007.01.020	Genetic analysis of the skeletal remains attributed to Francesco Petrarca	2007	November	15	Forensic Sci Int	Strong policy	2	2	1	Teeth, Bones	X			X			Yes	Yes	1	HVR1	Shared	Body text											Shared
8838911		Amplification of human short tandem repeats from medieval teeth and bone samples	1996	April	3	Hum Biol	No policy	1	2(n=10)	200	Teeth, bones			X	X			Yes	Yes																										76	1	Shared	Body text
11758690		Authenticating ancient human mitochondrial DNA	2001	October	3	Hum Biol	No policy	1	2	59	Teeth	X			X			Yes	Yes	30	HVR1	Shared	Body text						30	9	Shared	Body text	Yes	Shared
12713151		Ancient DNA analysis of the delta F508 mutation	2003	February	4	Hum Biol	No policy	1	2	3	Teeth			X	X			Yes	Yes																										3	3	Shared	Body text	3
16596944	10.1353/hub.2006.0007	Mitochondrial DNA of ancient Cumanians: culturally Asian steppe nomadic immigrants with substantially more western Eurasian mitochondrial DNA lineages	2005	October	9	Hum Biol	No policy	1	2	15	Bones	X			X			Yes	Yes	11	HVR1	Shared	Body text						11	8	Shared	Body text	Yes	Shared
21417889	10.3378/027.082.0510	South from Alaska: a pilot aDNA study of genetic history on the Alaska Peninsula and the eastern Aleutians	2010	December	3	Hum Biol	No policy	1	2	18	Bones	X			X			Yes	Yes	18	HVR1	Shared	Body text											Shared
20649398	10.3378/027.082.0203	Mitochondrial DNA of protohistoric remains of an Arikara population from South Dakota: implications for the macro-Siouan language hypothesis	2010	April	7	Hum Biol	No policy	1	1	63	Bones	X			X			Yes	Yes	42	HVR1	Shared	Body text											Shared
10190328		Amplification of Y-chromosomal STRs from ancient skeletal material	1999	February	3	Hum Genet	Strong policy	1	1	8	Teeth, Bones		X		X			Yes	Yes																7	4	Shared	Body text						Shared
17657509	10.1007/s00439-007-0407-2	Y chromosomes of prehistoric people along the Yangtze River	2007	November	9	Hum Genet	Strong policy	2	2	56	Teeth, Bones		X		X			Yes	Yes																				48	5	Shared	Body text		Shared
19449030	10.1007/s00439-009-0683-0	Ancient DNA provides new insights into the history of south Siberian Kurgan people	2009	September	7	Hum Genet	Strong policy	1	2	32	Bones	X	X	X	X			Yes	Yes	26	HVR1	Shared	Body text						26	26	Shared	Body text	Yes	Shared	10	17	Shared	Body text	10	13	Shared	Body text	Yes	Shared	26	9	Shared	Body text
14608462	10.1007/s00414-003-0411-6	Genetic analysis of human remains found in two eighteenth century Yakut graves at At-Dabaan.	2004	February	6	Int J Legal Med	Strong policy	1	3	3	Bones	X		X	X			Yes	Yes	3	HVR1	Shared	Body text											Shared											3	9	Shared	Body text
17534642	10.1007/s00414-007-0177-3	First successful assay of Y-SNP typing by SNaPshot minisequencing on ancient DNA	2007	November	5	Int J Legal Med	Strong policy	1	2	11	Bones		X		X			Yes	Yes																				10	14	Shared	Supplementary material		Shared
19415315	10.1007/s00414-009-0348-5	Pigment phenotype and biogeographical ancestry from ancient skeletal remains: inferences from multiplexed autosomal SNP analysis	2009	July	5	Int J Legal Med	Strong policy	1	1	25	Bones			X	X			Yes	Yes																														25
22268568	10.1111/j.1556-4029.2011.02044.x	Autosomal short tandem repeat analysis of ancient DNA by coupled use of mini- and conventional STR kits	2012	May	9	J Forensic Sci	Weak policy	1	1	8	Bones			X	X			Yes	Yes																										8	15	Shared	Body text
17568987	10.1007/s10038-007-0164-z	Origins and genetic features of the Okhotsk people, revealed by ancient mitochondrial DNA analysis	2007	June	8	J Hum Genet	Strong policy	1	1	78	Teeth, Bones	X			X			Yes	Yes	37	HVR1	Shared	Primary databases/Body text											Shared
19067027	10.1007/s00239-008-9184-3	Postmortem miscoding lesions in sequence analysis of human ancient mitochondrial DNA	2009	January	3	J Mol Evol	No policy	2	2	42	Teeth, Bones	X			X			Yes	Yes	42	HVR1	Shared	Supplementary material											Shared
15254256	10.1093/molbev/msh208	PCR-induced sequence alterations hamper the typing of prehistoric bone samples for diagnostic achondroplasia mutations	2004	November	8	Mol Biol Evol	Strong policy	1	1	12	Bones			X	X			Yes	Yes																														12
15689531	10.1093/molbev/msi094	Neandertal evolutionary genetics: mitochondrial DNA data from the iberian peninsula	2005	April	12	Mol Biol Evol	Strong policy	2	2	1	Teeth	X				X		Yes	Yes	1	HVR1	Shared	Primary databases/Body text											Shared
16809622	10.1093/molbev/msl047	Tracking down human contamination in ancient human teeth.	2006	September	7	Mol Biol Evol	Strong policy	2	2 (n=2)	23	Teeth	X			X			Yes	Yes	21	HVR1	Shared	Supplementary material											Shared
19570745	10.1093/molbev/msp126	Genealogical discontinuities among Etruscan, Medieval, and contemporary Tuscans	2009	September	15	Mol Biol Evol	Strong policy	1	2	61	Bones	X			X			Yes	Yes	27	HVR1	Shared	Primary databases/Supplementary materials/Body text											Shared
20306303	10.1007/s11033-010-0084-4	A genetic investigation of Korean mummies from the Joseon Dynasty	2011	January	5	Mol Biol Rep	No policy	1	2	2	internal organs	X	X	X	X			Yes	Yes	2	HVR1 & 2	Shared	Body text						2	1	Shared	Body text	Yes	Shared	1	17	Shared	Body text						Shared					2
22117930	10.1111/j.1365-294X.2011.05361.x	Ancient DNA from an Early Neolithic Iberian population supports a pioneer colonization by first farmers.	2012	January	11	Mol Ecol	Strong policy	2	2 (n=5)	22	Teeth, Bones	X			X			Yes	Yes	13	HVR1	Shared	Supplementary material/Body text						13	2	Shared	Body text	Yes	Shared
11017066	10.1038/79855	A view of Neandertal genetic diversity	2000	October	10	Nat Genet	Strong policy	1	1	1	Bones	X				X		Yes	Yes	1	HVR1 & 2	Shared	Primary databases/Supplementary material											Shared
10761915	10.1038/35006625	Molecular analysis of Neanderthal DNA from the northern Caucasus.	2000	March	6	Nature	Strong policy	2	2	1	Bones	X				X		Yes	Yes	1	HVR1 & 2	Shared	Body text											Shared
17108958		Analysis of one million base pairs of Neanderthal DNA.	2006	November	11	Nature	Strong policy	1	1	1	Bones			X		X		Yes	Yes
17914357	10.1038/nature06193	Neanderthals in central Asia and Siberia.	2007	October	10	Nature	Strong policy	1	3	3	Bones	X				X		Yes	Yes	3	HVR1	Shared	Supplementary material	1	coding region	2705 bp	Shared	Primary databases/Supplementary materials/Body text						Shared
21179161	10.1038/nature09710	Genetic history of an archaic hominin group from Denisova Cave in Siberia	2010	December	28	Nature	Strong policy	1	1	1	Bones	X		X			X	Yes	Yes					1	Complete sequence	16569 bp	Shared	Primary databases						Shared
3186445		Mitochondrial DNA sequences from a 7000-year old brain.	1988	October	3	Nucleic Acids Res	Strong policy	1	1	1	Brain	X			X			Yes	Yes										1	2	Shared	Body text		Shared
10091255		Analysis of ancient DNA from a prehistoric Amerindian cemetery.	1999	January	2	Philos Trans R Soc Lond B Biol Sci	Strong policy	1	2	108	Bones	X			X			Yes	Yes	50	HVR1	Shared	Body text						108	4	Shared	Body text	Yes	Shared
15024415	10.1371/journal.pbio.0020057	No evidence of Neandertal mtDNA contribution to early modern humans	2004	March	9	PLoS Biol	Strong policy	1	2	1	Bones	X				X		Yes	Yes	1	HVR1	Shared	Primary databases/Body text											Shared
21085689	10.1371/journal.pbio	Ancient DNA from European early neolithic farmers reveals their near eastern affinities	2010	November	18	PLoS Biol	Strong policy	2	2	31	Bones	X	X		X			Yes	Yes	22	HVR1	Shared	Supplementary material/Body text						29	22	Shared	Supplementary material	Yes	Shared					7	29	Shared	Supplementary material		Shared
19148284	10.1371/journal.pgen.1000343	Sequences from first settlers reveal rapid evolution in Icelandic mtDNA pool	2009	January	11	PLoS Genet	Strong policy	2	2	95	Teeth	X			X			Yes	Yes	95	HVR1	Shared	Supplementary material											Shared
17218991	10.1371/journal.pone.0000081	Multiplexed SNP typing of ancient DNA clarifies the origin of Andaman mtDNA haplogroups amongst South Asian tribal populations	2006	December	6	PLoS One	Strong policy	1	1	20	Teeth	X			X			Yes	Yes	20	HVR1 & 2	Shared	Supplementary material						20	20	Shared	Body text	Yes	Shared
18833341	10.1371/journal.pone.0003275	Mitochondrial DNA evidence for a diversified origin of workers building First Emperor of China	2008	October	11	PLoS One	Strong policy	2	2 (n=2)	50	Bones	X			X			Yes	Yes	19	HVR1	Shared	Primary databases/Body text						19	8	Shared	Body text	Yes	Shared
18509537	10.1371/journal.pone.0002214	Evidence of authentic DNA from Danish Viking Age skeletons untouched by humans for 1,000 years	2008	May	4	PLoS One	Strong policy	1	2	61	Teeth	X			X			Yes	Yes	10	HVR1	Shared	Body text						10	5	Shared	Body text	Yes	Shared
20689597	10.1371/journal.pone.0011898	Genetic diversity among ancient Nordic populations	2010	July	5	PLoS One	Strong policy	1	2	92	Teeth, Hair	X			X			Yes	Yes	19	HVR1	Shared	Body text						19	1	Shared	Body text	Yes	Shared
20498832	10.1371/journal.pone.0010648	The microcephalin ancestral allele in a Neanderthal individual	2010	May	16	PLoS One	Strong policy	1	1	1	Bones	X		X		X		Yes	Yes	1	HVR1	Shared	Body text											Shared															1
22563371	10.1371/journal.pone.0034417	Ancient DNA from hunter-gatherer and farmer groups from Northern Spain supports a random dispersion model for the Neolithic expansion into Europe.	2012	April	7	PLoS One	Strong policy	3	2 (n=22)	49	Teeth, Bones	X			X			Yes	Yes	49	HVR1 & 2	Shared	Supplementary material/Body text											Shared
22412940	10.1371/journal.pone.0032877	Analysis of human accelerated DNA regions using archaic hominin genomes.	2012	March	10	PLoS One	Strong policy	1	1	1	Bones			X		X		Yes	Yes
15255049	10.1098/rspb.2004.2698	Unravelling migrations in the steppe: mitochondrial DNA sequences from ancient central Asians.	2004	May	7	Proc Biol Sci	Strong policy	2	2 (n=6)	36	Teeth	X			X			Yes	Yes	29	HVR1	Shared	Body text						27	9	Shared	Body text	Yes	Shared
17456455	10.1098/rspb.2007.0219	Evidence of ancient DNA reveals the first European lineage in Iron Age Central China	2007	July	7	Proc Biol Sci	Strong policy	1	3	2	Teeth, Bones	X			X			Yes	Yes	2	HVR1	Shared	Body text						2	5	Shared	Body text	Yes	Shared
2928314		Ancient DNA: extraction, characterization, molecular cloning, and enzymatic amplification.	1989	March	1	Proc Natl Acad Sci U S A	Strong policy	1	1	9	Soft Tissue, Bones	X			X			Yes	Yes	1	HVR1	Shared	Body text						1	1	Shared	Body text		Shared
10318927		DNA sequence of the mitochondrial hypervariable region II from the neandertal type specimen	1999	May	5	Proc Natl Acad Sci U S A	Strong policy	2	2	1	Bones	X				X		Yes	Yes	1	HVR2	Shared	Primary databases/Body text											Shared
12232049	10.1073/pnas.192464099	The Neandertal type site revisited: interdisciplinary investigations of skeletal remains from the Neander Valley, Germany	2002	October	8	Proc Natl Acad Sci U S A	Strong policy	1	1	1	Bones	X				X		Yes	Yes	1	HVR1	Shared	Primary databases											Shared
12743370	10.1073/pnas.1130343100	Evidence for a genetic discontinuity between Neandertals and 24,000-year-old anatomically modern Europeans.	2003	May	11	Proc Natl Acad Sci U S A	Strong policy	2	2 (n=1)	2	Bones	X			X			Yes	Yes	2	HVR1	Shared	Body text											Shared
15878988	10.1073/pnas.0502656102	A late Neandertal femur from Les Rochers-de-Villeneuve, France	2005	May	17	Proc Natl Acad Sci U S A	Strong policy	1	3	1	Bones	X				X		Yes	Yes	1	HVR1	Shared	Primary databases/Body text											Shared
17360422	10.1073_x0002_pnas.0607187104	Absence of the lactase-persistence-associated allele in early Neolithic Europeans	2007	March	5	Proc Natl Acad Sci U S A	Strong policy	1	2	10	Teeth, Bones	X		X	X			Yes	Yes	10	HVR1	Shared	Body text											Shared															10
19015520	10.1073/pnas.0807592105	Ancient DNA, Strontium isotopes, and osteological analyses shed light on social and kinship organization of the Later Stone Age	2008	November	10	Proc Natl Acad Sci U S A	Strong policy	1	2	12	Teeth, Bones	X	X	X	X			Yes	Yes	9	HVR2	Shared	Primary databases/Supplementary materials/Body text											Shared	3	17	Shared	Supplementary material	3	1	Shared	Supplementary material	Yes	Shared	9	9	Shared	Supplementary material
10761915	10.1038/35006625	Molecular analysis of Neanderthal DNA from the northern Caucasus.	2000	March	6	Nature	Strong policy	2	2	1	Bones	X				X		Yes	Yes	1	HVR1 & 2	Shared	Body text											Shared
22042855	10.1073/pnas.1113061108	Ancient DNA suggests the leading role played by men in the Neolithic dissemination.	2011	November	9	Proc Natl Acad Sci U S A	Strong policy	1	1	7	Teeth, Bones	X	X		X			Yes	Yes	7	HVR1	Shared	Body text						7	12	Shared	Body text	Yes	Shared	6	17	Shared	Body text	6	4	Shared	Body text	Yes	Shared
21628562	10.1073/pnas.1100723108	Ancient DNA reveals male diffusion through the Neolithic Mediterranean route	2011	June	8	Proc Natl Acad Sci U S A	Strong policy	1	2	53	Teeth	X	X	X	X			Yes	Yes	29	HVR1	Shared	Supplementary material						29	21	Shared	Supplementary material	Yes	Shared	7	7	Shared	Supplementary material	22	6	Shared	Supplementary material	Yes	Shared	24	16	Shared	Supplementary material	24
21173265	10.1073/pnas.1011553108	Genetic evidence for patrilocal mating behavior among Neandertal groups	2011	January	16	Proc Natl Acad Sci U S A	Strong policy	2	2 (n=7)	12	Teeth, Bone	X				X		Yes	Yes	3	HVR1	Shared	Supplementary material						12	11	Shared	Supplementary material	Yes	Shared
18246308	10.1007/s11427-008-0034-8	Mitochondrial DNA analysis of human remains from the Yuansha site in Xinjiang, China	2008	March	8	Sci China C Life Sci	No policy	1	3	16	Teeth, Bones	X			X			Yes	Yes	16	HVR1	Shared	Body text						16	7	Shared	Body text	Yes	Shared
16284177	10.1126/science.1118725	Ancient DNA from the first European farmers in 7500-year-old Neolithic sites.	2005	November	11	Science	Strong policy	1	2	24	Teeth, Bones	X			X			Yes	Yes	6	HVR1	Shared	Primary databases/Supplementary materials/Body text						24	2	Shared	Supplementary material	Yes	Shared
17110569	10.1126/science.1131412	Sequencing and analysis of Neanderthal genomic DNA	2006	November	11	Science	Strong policy	1	1	1	Bones			X		X		Yes	Yes
17962522	10.1126/science.1147417	A melanocortin 1 receptor allele suggests varying pigmentation among Neanderthals	2007	November	17	Science	Strong policy	3	2	2	Bones			X		X		Yes	Yes																														2
19729620	10.1126/science.1176869.	Genetic discontinuity between local hunter-gatherers and central Europe's first farmers.	2009	October	16	Science	Strong policy	1	2	36	Bones	X		X	X			Yes	Yes	22	HVR1	Shared	Primary databases/Supplementary material						22	17	Shared	Supplementary material	Yes	Shared											3	9	Shared	Supplementary material
19608918	10.1126/science.1174462	Targeted Retrieval and Analysis of Five Neandertal mtDNA Genomes	2009	July	18	Science	Strong policy	1	1	5	Bones	X				X		Yes	Yes					5	Complete sequence	16569 bp	Shared	Primary databases						Shared
20448179	10.1126/science.1188046	Targeted investigation of the Neandertal genome by array-based sequence capture	2010	May	20	Science	Strong policy	1	1	1	Bones			X		X		Yes	Yes
22936568	10.1126/science.1224344	A high-coverage genome sequence from an archaic Denisovan individual.	2012	October	34	Science	Strong policy	1	2	1	Bones			X			X	Yes	Yes
22818129	10.1016/j.fsigen.2012.06.014	Y-SNP miniplexes for East Asian Y-chromosomal haplogroup determination in degraded DNA	2013	1	6	Forensic Sci Int Genet	Strong policy	1	2	10	Bones		X		X			Yes	Yes																				10	22	Shared	Body text		Shared
23197593	10.1093/molbev/mss271	A recent evolutionary change affects a regulatory element in the human FOXP2 gene	2013	4	17	Mol Biol Evol	Strong policy	1	1	1	Bones			X		X		Yes	Yes
23317428	0.1186/2041-2223-4-3	Bona fide colour: DNA prediction of human eye and hair colour from ancient and contemporary skeletal remains.	2013	1	7	Investig Genet	Weak policy	1	2	26	Bones, teeth			X	X			Yes	Yes																														26
23341637	10.1073/pnas.1221359110	DNA analysis of an early modern human from Tianyuan Cave, China	2013	2	7	Proc Natl Acad Sci U S A	Strong policy	1	1	1	Bones	X		X	X			Yes	Yes					1	Complete sequence	16569 bp	Shared	Supplementary material/Body text						Shared
23372650	10.1371/journal.pone.0052524	Monitoring DNA contamination in handled vs. directly excavated ancient human skeletal remains	2013	1	10	PLoS One	Strong policy	1	1	5	Bones, teeth	X			X			Yes	Yes	5	HVR1	Shared	Supplementary material/Body text											Shared
23405165	10.1371/journal.pone.0055519	Origins and evolution of the Etruscans' mtDNA	2013	2	13	PloS One	Strong policy	1	1	22	Bones	X			X			Yes	Yes	14	HVR1	Shared	Primary databases/Supplementary material											Shared
23459685	10.1371/journal.pgen.1003296	Ancient DNA reveals prehistoric gene-flow from siberia in the complex human population history of North East Europe	2013	2	16	PLoS Genet	Strong policy	2	2(6)	74	Teeth	X			X			Yes	Yes	34	HVR1	Shared	Primary databases/Body text						34	22	Shared		Yes	Shared
23523248	10.1016/j.cub.2013.02.044	A revised timescale for human evolution based on ancient mitochondrial genomes	2013	4	\	Curr Biol	Strong policy	1	1	54	Bones	X			X			Yes	Yes					9	Complete sequence	16569 bp	Shared	Primary databases						Shared
23544098	10.1371/journal.pone.0059781	Possible interbreeding in late Italian Neanderthals? New data from the Mezzena jaw (Monti Lessini, Verona, Italy)	2013	3	6	PLoS One	Strong policy	1	2	1	Bones	X				X		Yes	Yes	1	HVR1	Shared	Supplementary material/Body text											Shared
23576724	10.1073/pnas.1217905110	Identification of Polynesian mtDNA haplogroups in remains of Botocudo Amerindians from Brazil	2013	4	12	Proc Natl Acad Sci U S A.	Strong policy	2	3	2	Teeth	X			X			Yes	Yes	2	HVR1 & 2	Shared	Body text						2	4	Shared		Yes	Shared
23590113		Amplification of DNA remnants in mummified human brains from medieval Joseon tombs of Korea	2013	1	7	Anthropol Anz	No policy	2	2	2	Bones, brain	X		X	X			Yes	Yes	2	HVR1 & 2	Shared	Supplementary material/Body text											Shared											2	7	Shared	Supplementary material/Body text
23595645	10.1002/ajpa.22262	Association between ancient bone preservation and dna yield: a multidisciplinary approach	2013	5	8	Am J Phys Anthropol	Weak policy	1	1	18	Bones			X	X			Yes	Yes																										6	9	Shared	Supplementary material
24079706	10.1186/1471-2148-13-216	Y Chromosome analysis of prehistoric human populations in the West Liao River Valley, Northeast China	2013	9	8	BMC Evol Biol	Strong policy	70	2	2	Teeth		X		X			Yes	Yes																20	17	Shared	Supplementary material	47	18	Shared	Supplementary material/Body text	Yes	Shared
24114781	doi: 10.1126/science.1245049	2000 years of parallel societies in Stone Age Central Europe	2013	10	9	Science	Strong policy	1	2	29	Bones, teeth	X			X			Yes	Yes	25	HVR1	Shared	Primary databases/Supplementary materials/Body text	6	Complete sequence	16569 bp	Shared	Primary databases/Supplementary materials/Body text					Yes	Shared
24115443	10.1126/science.1241844	Ancient DNA reveals key stages in the formation of central European mitochondrial genetic diversity	2013	10	18	Science	Strong policy	1	2	433	Bones, teeth	X			X			Yes	Yes	364	HVR1 & 2	Shared	Primary databases/Supplementary materials/Body text						401	22	Shared	Supplementary material	Yes	Shared
24256729	doi: 10.1038/nature12736	Upper Palaeolithic Siberian genome reveals dual ancestry of Native Americans	2013	11	31	Nature	Strong policy	1	1	2	Bones			X	X			Yes	Yes
24289217	10.1186/2041-2223-4-26	DNA capture and next-generation sequencing can recover whole mitochondrial genomes from highly degraded samples for human identification	2013	12	7	Investig Genet	Weak policy	1	1	5	Bones, teeth	X			X			Yes	Yes					5	Complete sequence	16569 bp	Shared	Supplementary material						Shared
24305051		A mitochondrial genome sequence of a hominin from Sima de los Huesos	2013	12	11	Nature	Strong policy	1	1	1	Bones	X				X		Yes	Yes					1	Complete sequence	16569 bp	Shared	Primary databases						Shared
24355295	10.1016/j.mito.2013.12.002	Relic excavated in western India is probably of Georgian Queen Ketevan	2013	12	7	Mitochondrion	Weak policy	1	3	3	Bones	X			X			Yes	Yes	3	HVR1	Shared	Supplementary material/Body text						3	108	Shared		Yes	Shared
23612305	10.1038/ncomms2656	Neolithic mitochondrial haplogroup H genomes and the genetic origins of Europeans	2013	4	60	Nat Commun	Strong policy	1	2	39	Bones, teeth	X			X			Yes	Yes					39	Complete sequence	16569 bp	Shared	Primary databases						Shared
1When a different number of replicates was performed for a subset of samples, this was indicated in parentheses.
[truncated: 15 more columns]

## Sheet: Abbreviations
Abbreviation	Full text
DOI	Digital object identifier
HVR	Hyper variable region
mtDNA	Mitochondrial DNA
NGS	Next generation sequencing
PMID	Pubmed identifier
SNP	Single nucleotide polymorphism

## Sheet: Key words
Keywords
Ancient genome
Ancient nuclear data
Ancient STR
aDNA
Ancient autosomal DNA
ancient dna
ancient genome
ancient mitochondrial dna
ancient mtdna
ancient y chromosome
Denisovan
neanderthal dna
neanderthal mtdna
neanderthal y chromosome
Neolthic DNA
