# Supplementary material for: When Data Sharing Gets Close to 100%: What Human Paleogenetics Can Teach the Open Science Movement
Source: PLoS One. 2015 Mar 23;10(3):e0121409. doi: 10.1371/journal.pone.0121409 (PMC4370607; doi:10.1371/journal.pone.0121409)
Supplement: S2 Dataset — (XLS) [file pone.0121409.s002.xls]

## Sheet: Supplementary table S3
		Focusing on your overall publication experience, what is the contribution of the following factors to your choice of sharing ancient human DNA data? Please, consider any answer independently from the others (e.g. you may give the same mark to more than one factor).					What is the contribution of the following factors to the higher rate of data sharing in DNA studies of ancient compared to extant humans? Please, consider any answer independently from the others (e.g. you may give the same mark to more than one factor).
Ids	How long have you worked on ancient human DNA	Compliance with policies of scientific Journals, funding bodies or other stakeholders	Expectation to receive a higher number of citations	Awareness of the importance of making my own study open to scientific inquiry	Awareness that data sharing should be a common practice which all researchers ought to comply with to foster scientific progress	How long have you worked on genetic variation of extant human populations?	The need to comply with more stringent policies of funding bodies and/or journals	The greater need to make data and results open to scientific inquiry	Lack or lesser weight of ethical/privacy constraints
ID1	More than 5 years	Important	Very important	Very important	Very important	More than 5 years	Important	Very important	Not important at all
ID2	More than 5 years	Very important	Not very important	Very important	Very important	More than 5 years	Very important	Very important	Very important
ID3	More than 5 years	Very important	Not very important	Very important	Very important	More than 5 years	Very important	Very important	Not very Important
ID4	More than 5 years	Important	Very important	Very important	Very important	More than 5 years	Important	Important	Not very Important
ID5	More than 5 years	Important	Important	Important	Very important	More than 5 years	Important	Important	Very important
ID6	More than 5 years	Very important	Not very important	Important	Important	I only have experience in ancient DNA studies	Very important	Important	Not very Important
ID7	More than 5 years	Very important	Important	Important	Important	More than 5 years	Important	Very important	Not very Important
ID8	More than 5 years	Important	Not very important	Important	Not very important	More than 5 years	Important	Important	Important
ID9	More than 5 years	Very important	Not very important	Important	Very important	I only have experience in ancient DNA studies	Very important	Important	Not very Important
ID10	More than 5 years	Very important	Not very important	Very important	Very important	I only have experience in ancient DNA studies	Not important at all	Not important at all	Important
ID11	More than 5 years	Important	Not very important	Very important	Very important	More than 5 years	Not very Important	Very important	Not very Important
ID12	More than 5 years	Important	Important	Very important	Very important	More than 5 years	Important	Very important	Important
ID13	More than 5 years	Not very important	Very important	Very important	Very important	I only have experience in ancient DNA studies	Important	Important	Important
ID14	More than 5 years	Important	Important	Very important	Very important	More than 5 years	Not important at all	Not important at all	Not very important
ID15	More than 5 years	Important	Not very important	Very important	Very important	More than 5 years	Important	Very important	Important
ID16	More than 5 years	Not very important	Very important	Very important	Very important	More than 5 years	Not very important	Very important	Not very important
ID17	More than 5 years	Very important	Very important	Very important	Very important	More than 5 years	Not important at all	Very important	Not important at all
ID18	From 2 to 5 years	Important	Not important at all	Very important	Very important	From 2 to 5 years	Important	Very important	Important
ID19	More than 5 years	Important	Important	Very important	Very important	Less than 2 years	Not very important	Important	Not very important
ID20	More than 5 years	Very important	Not very important	Very important	Important	More than 5 years	Important	Very important	Important
ID21	More than 5 years	Important	Important	Important	Very important	More than 5 years	Important	Important	Not very important
ID22	More than 5 years	Important	Important	Very important	Very important	More than 5 years	Very important	Very important	Not important at all
ID23	More than 5 years	Important	Very important	Very important	Very important	More than 5 years	Important	Important	Very important
ID24	More than 5 years	Not very important	Not very important	Very important	Very important	I only have experience in ancient DNA studies	Very important	Important	Not very important
ID25	From 2 to 5 years	Important	Not very important	Important	Very important	I only have experience in ancient DNA studies	Important	Important	Important
ID26	More than 5 years	Not important at all	Not very important	Not very important	Not very important	More than 5 years	Not very important	Not very important	Not very important
ID27	More than 5 years	Important	Important	Important	Important	From 2 to 5 years	Not important at all	Not very important	Important
ID28	More than 5 years	Important	Important	Important	Very important	I only have experience in ancient DNA studies	Not very important	Important	Important
ID29	More than 5 years	Important	Not very important	Very important	Very important	More than 5 years	Important	Important	Important
ID30	More than 5 years	Important	Important	Very important	Very important	I only have experience in ancient DNA studies	Important	Very important	Important
ID31	More than 5 years	Very important	Very important	Very important	Very important	More than 5 years	Not very important	Not very important	Important
ID32	More than 5 years	Important	Not very important	Very important	Very important	More than 5 years	Not important at all	Important	Important
ID33	More than 5 years	Important	Important	Very important	Very important	More than 5 years	Important	Very important	Very important
