# Supplementary material for: When Data Sharing Gets Close to 100%: What Human Paleogenetics Can Teach the Open Science Movement
Source: PLoS One. 2015 Mar 23;10(3):e0121409. doi: 10.1371/journal.pone.0121409 (PMC4370607; doi:10.1371/journal.pone.0121409)
Supplement: S1 Table — (XLSX) [file pone.0121409.s004.xlsx]

## Sheet: Supplementary Table S2
	Findability		Accessibility		Useability		Preservation
	Rate	notes	Rate	notes	Rate	notes	Rate	notes
Body text	Low	Depended on to the discovery of the related paper	Low	Depending on the accessibility status of the related paper (open or pay per access)	Low	Need for data transformation before being able to use it (usually extensive and time consuming)	High	Digital and/or printed version of the paper should be always available.
Online downloadable files1	Low	Depended on the discovery of the related paper and to the presence of specific information therein.	High	Free and immediate access to data (except if access depended on informed consent)	Low/Medium	Depending on the data and metadata format used by the author/s	Low/Medium	Data may be lost or unavailable due to link failure or data removal.
Supplementary material	Low	Depended on the discovery of the related paper	High	They are usually freely accessible even in pay-per-access papers.	Medium	Standardized data and metadata formats are not requested but often used.	Medium	Potential loss and/or unaivalability of datasets due to non-working links to either publishers or authors web site (Anderson et al. 2006)
Online primary databases2	High	Standard indexing metadata formats allow easy access to datasets regardless of the availability of the related paper	High	Free and immediate access to data (except if dataset is under embargo or access depended on informed consent)	High	Frequent use of standardized data and metadata formats	High	Systematic use of digital backup procedures (especially for primary databases which exchange data every day)
1. In this category are included data available in institution or personal sites.
2. In this category, all structured data archives that allow queries are included (e.g. Genebank)
References
Anderson NR, Tarczy-Hornoch P, Bumgarner RE. 2006. On the persistence of supplementary resources in biomedical publications. BMC Bioinformatics. 7:260.
Wren JD, Grissom JE, Conway T. 2006. E-mail decay rates among corresponding authors in MEDLINE. The ability to communicate with and request materials from authors is being eroded by the expiration of e-mail addresses. EMBO Rep. 7:122-127.
