# Supplementary material for: When Data Sharing Gets Close to 100%: What Human Paleogenetics Can Teach the Open Science Movement
Source: PLoS One. 2015 Mar 23;10(3):e0121409. doi: 10.1371/journal.pone.0121409 (PMC4370607; doi:10.1371/journal.pone.0121409)
Supplement: S2 Table — (XLS) [file pone.0121409.s005.xls]

## Sheet: Supplementary table S4
mtDNA	Control region sequences (HVR1, HVR2 or both)	Coding region SNPs	Coding region/complete mithocondrial genome sequence	Control region sequences and coding region SNPs	Control region and Coding region/complete mithocondrial genome sequences	Total
	45	7	11	66	3	132
Y chromosome	Microsatellites	SNPs	Microsatellites and SNPs	Total
	6	8	14	28
Autosomal/X chromosomal	Microsatellites	SNPs	Sequences	Microsatellites and SNPs	Total
	23	11a	10b	3	47
a One dataset genotyped with microarray technology
b Mosty genotyped with Next generation sequencing technology (9 out of 10)
