# Supplementary material for: When Data Sharing Gets Close to 100%: What Human Paleogenetics Can Teach the Open Science Movement
Source: PLoS One. 2015 Mar 23;10(3):e0121409. doi: 10.1371/journal.pone.0121409 (PMC4370607; doi:10.1371/journal.pone.0121409)
Supplement: S3 Table — (XLS) [file pone.0121409.s006.xls]

## Sheet: Supplemerntary table S5 
	mtDNA	Y chromosome	autosomes	Total
Homo sapiens	110	26	36	172
Homo neanderthalensis	21a	2	9	32
"Homo denisoviensis"	1	0	2	3
a Includes the genome of the hominin from Sima de los Huesos.
